# Supplementary material for: Internet of things–Enabled technologies as an intervention for childhood obesity: A systematic review
Source: PLOS Digit Health. 2022 Apr 7;1(4):e0000024. doi: 10.1371/journal.pdig.0000024 (PMC9931243; doi:10.1371/journal.pdig.0000024)
Supplement: S2 Table — (XLSX) [file pdig.0000024.s004.xlsx]

## Sheet: RISK OF BIAS FINAL
CASP Tool: Randomised controlled trial Checklist
			Are the results of the trial valid?						Is it worth continuing?						What are the results				Will the results help locally
Study ID	Study identification	Trial type	Did the trial address a clearly focused issue?	Comments	Was the assignment of patients to treatments randomised?	Comments	Were all of the patients who entered the trial properly accounted for at its conclusion?	Comments	Were patients, health workers and study personnel ‘blind’ to treatment?	Comments	Were the groups similar at the start of the trial	Comments	Aside from the experimental intervention, were the groups treated equally?	Comments	How large was the treatment effect?	Comments	How precise was the estimate of the treatment effect?	Comments	Can the results be applied to the local population, or in your context?	Comments	Were all clinically important outcomes considered?	Comments	Are the benefits worth the harms and costs?	Comments
6	Direito 2015	3-arm, parallel, RCT	Y	P: 14-17 year old in Auckland I: immersive, nonimmersive app C: no app O: Time to complete 1-mile walk/run fitness test, perceived enjoyment	Y	Participants randomised in 1:1:1 ratio to 1 of 3 conditions	Y	All participants accounted for	No	Nature of intervention does not allow blinding	Y	same age group, mostly NZ europeans	Can't tell	Individual participants may be subjected to different family background etc	small	Compared to control: Immersive app: -28.4s Non-immersive: -24.7s No intervention effects found in perceived enjoyment	Precise	95% confidence interval	Y	children/student demographic	Y	-	Y	Improved fitness of participants
12	Mendoza 2017	Randomised controlled trial, pilot study	Y	P: 14-18 year old >1 year cancer survivors I: fitbit + support group C: usual care O: changes in PA level	Y	Supplementary fig S1	Y	All participants accounted for	No	Nature of intervention does not allow blinding	Y	same age group, all cancer survivors	Can't tell	Individual participants may be subjected to different family background etc	small	No significant difference, intervention reduced sedentary time by 4.5minutes per day	Not sure	Confidence interval not provided	N	Too specific to cancer survivors	Y	-
CASP Tool: Randomised controlled trial Checklist (used as CASP does not have non-randomised controlled trial checklist)
			Are the results of the trial valid?						Is it worth continuing?						What are the results				Will the results help locally
Study ID	Study identification	Trial type	Did the trial address a clearly focused issue?	Comments	Was the assignment of patients to treatments randomised?	Comments	Were all of the patients who entered the trial properly accounted for at its conclusion?	Comments	Were patients, health workers and study personnel ‘blind’ to treatment?	Comments	Were the groups similar at the start of the trial	Comments	Aside from the experimental intervention, were the groups treated equally?	Comments	How large was the treatment effect?	Comments	How precise was the estimate of the treatment effect?	Comments	Can the results be applied to the local population, or in your context?	Comments	Were all clinically important outcomes considered?	Comments	Are the benefits worth the harms and costs?	Comments
4	De Cock 2016	Non-randomised clustered controlled trial	Y	PICO clearly stated	N	N/A	Y	All patients accounted for	No	Nature of intervention does not allow blinding	Y	same age group from Belgian secondary schools	Can't tell	Individual participants may be subjected to different family background etc	Small	small positive intervention effects on the healthy snack ratio in high compared with low reward-sensitive boys. intervention was not able to improve adolescents’ snack choices, due to low reach and exposure	Y	P<0.05	Y	applicable to adolescents	Y	-	N	poor reach, poor exposure, small positive intervention effect
21	Tripicchio 2017	Non-randomised controlled trial	Y	PICO clearly stated	N	Introduced through clinics	Y	All patients accounted for	No	Nature of intervention does not allow blinding	N	2-18 years of age families	Can't tell	Individual participants may be subjected to different family background etc	Small	No significant reductions in BMI	Y	p values clearly calculated	Y	applicable to families	Y	-	N	Insignificant results
CASP Tool: Cohort study
			Are the results of the trial valid?				Is it worth continuing?												What are the results						Will the results help locally
Study ID	Study identification	Trial type	Did the trial address a clearly focused issue?	Comments	Was the cohort recruited in an acceptable way?	Comments	Was the exposure accurately measured to minimise bias?	Comments	Was the outcome accurately measured to minimise bias?	Comments	Have the authors identified all important confounding factors?	Comments	Have they taken account of the confounding factors in the design and/or analysis?	Comments	Was the follow up of subjects complete enough?	Comments	Was the follow up of subjects long enough?	Comments	What are the results of this study?	Comments	How precise was the estimate of the treatment effect?	Comments	Do you believe in the results	Comments	Can the results be applied to the local population, or in your context?	Comments	Do the results of this study fit with other available evidence?	Comments	What are the implications of this study for practice?	Comments
19	Turel 2016	cohort study	Y	Clear PICO	Y	Cohort from pediatric lipic linic and obesity clinic, representative to population	Y	Bias-corrected bootstrapping procedure using Amos 23	Y	Bias-corrected bootstrapping procedure using Amos 23	Y	-	Y	-	N	No follow up	N	No follow up	Videogame addiction negatively associated with sleep duration	-	Good	Good p values	Y	Intuitive trends observed	Y	children/student demographic	Y	-	Y	Improved fitness of participants
CASP Tool: Qualitative research
			Are the results of the trial valid?				Is it worth continuing?								What are the results
Study ID	Study identification	Trial type	Was there a clear statement of the aims of the research?	Comments	Is a qualitative methodology appropriate?	Comments	Was the research design appropriate to address the aims of the research?	Comments	Was the recruitment strategy appropriate to the aims of the research?	Comments	Was the data collected in a way that addressed the research issue?	Comments	Has the relationship between researcher and participants been adequately considered?	Comments	Have ethical issues been taken into consideration?	Comments	Was the data analysis sufficiently rigorous?	Comments	Is there a clear statement of findings?	Comments	How valuable is the research?	Comments
8	Lindberg 2016	Evaluation study	Y	RO2 can enhance physical education	Y	Subjective enjoyment of participants	Y	enjoyment is subjective	Y	Through schools	Y	dedicated questionnaires	Y	Researcher receive information from teachers	Not sure	Permission acquired from schools	Can't tell	Not clear	Y	Clearly stated in abstract	Good	Positive feedback and useful exergame
15	Ridgers 2018	Usability and acceptability study	Y	Therefore, the aim of this study was to examine the usability and acceptability of a wearable activity tracker among adolescents. A secondary aim was to determine adolescents’ awareness and use of the different functions and features incorporated into the wearable activity tracker and accompanying app	Y	Examine adolescents' perceptions	Y	subjective perceptions	Y	careful choice of participants	Y	dedicated questionnaires	N	not mentioned	Y	Received ethical approval from Deakin University Human Ethics Advisory Group and the Victorian Department of Education and training	Y	clear thematic analysis	Y	Clearly stated in abstract	Fair	Understand use of Fitbit in adolescents
